# Supplementary material for: Prevalence of Individuals at Clinical High-Risk of Psychosis in the General Population and Clinical Samples: Systematic Review and Meta-Analysis
Source: Brain Sci. 2021 Nov 20;11(11):1544. doi: 10.3390/brainsci11111544 (PMC8615691; doi:10.3390/brainsci11111544)
Supplement: Supplementary file 1 [file brainsci-11-01544-s001.zip]

Archive with 1 entries (1 files):
- brainsci-1443994-supplementary.pdf
